# Supplementary material for: Pan-genome of wild and cultivated rice uncovers genetic diversity, lost and selected sequences during rice domestication
Source: Rice (N Y). 2026 Feb 24;19:21. doi: 10.1186/s12284-026-00893-w (PMC13035952; doi:10.1186/s12284-026-00893-w)
Supplement: Supplementary file 2 — Additional file 2. [file 12284_2026_893_MOESM2_ESM.xlsx]

## Sheet: Table  S1
Table S1 Re-sequencing data of 188 wild rice
subspecies	Run	Accession_ID	Strain	Country	Continent
O. rufipogon	DRR000347	SAMD00016754	W1921	Thailand	Asia
O. rufipogon	DRR000348	SAMD00016753	W0106	India	Asia
O. rufipogon	DRR000465	SAMD00016754	W1921	Thailand	Asia
O. rufipogon	DRR000466	SAMD00016753	W0106	India	Asia
O. rufipogon	DRR001183	SAMD00004175	W0593	Malaysia	Asia
O. rufipogon	DRR001184	SAMD00004176	W1236	Papua New Guinea	Oceania
O. rufipogon	DRR001185	SAMD00004172	W0630	Burma	Asia
O. rufipogon	DRR001186	SAMD00004173	W0120	India	Asia
O. rufipogon	DRR001187	SAMD00004174	W1715	China	Asia
O. rufipogon	DRR001188	SAMD00004178	W0180	Thailand	Asia
O. rufipogon	DRR001189	SAMD00004177	W1230	Indonesia	Asia
O. rufipogon	DRR001190	SAMD00004179	W1981	Indonesia	Asia
O. rufipogon	DRR226054	SAMD00074203	W0137	India	Asia
O. rufipogon	DRR226055	SAMD00074204	W0630	Burma	Asia
O. rufipogon	DRR226056	SAMD00074205	W1551	Thailand	Asia
O. rufipogon	DRR226057	SAMD00074206	W1669	India	Asia
O. rufipogon	DRR226058	SAMD00074207	W1681	India	Asia
O. rufipogon	DRR226059	SAMD00074208	W1715	China	Asia
O. rufipogon	DRR226060	SAMD00074209	W1807	Sri Lanka	Asia
O. rufipogon	DRR226061	SAMD00074210	W1866	Thailand	Asia
O. rufipogon	DRR226062	SAMD00074211	W1921	Thailand	Asia
O. rufipogon	DRR226063	SAMD00074212	W1945	/	/
O. rufipogon	DRR226064	SAMD00074213	W1962	China	Asia
O. rufipogon	DRR226065	SAMD00074214	W2003	India	Asia
O. rufipogon	DRR226066	SAMD00074215	W2051	Bangladesh	Asia
O. rufipogon	DRR226067	SAMD00074216	W2077	Australia	Oceania
O. rufipogon	DRR226068	SAMD00074217	W2078	Australia	Oceania
O. rufipogon	DRR226069	SAMD00074218	W2100	Australia	Oceania
O. rufipogon	DRR226070	SAMD00074219	W2109	Australia	Oceania
O. rufipogon	DRR226071	SAMD00074220	W2263	Cambodia	Asia
O. rufipogon	DRR226072	SAMD00074221	IRGC105444	Sri Lanka	Asia
O. rufipogon	DRR226073	SAMD00074222	IRGC105715	Cambodia	Asia
O. rufipogon	DRR226074	SAMD00074223	IRGC105908	Thailand	Asia
O. rufipogon	ERR2245548	SAMEA104469252	W0141	India	Asia
O. rufipogon	ERR2245549	SAMEA104469253	W0170	Thailand	Asia
O. rufipogon	ERR2245550	SAMEA104469254	W1687	India	Asia
O. rufipogon	ERR2245551	SAMEA104469255	W1698	Thailand	Asia
O. rufipogon	ERR2245552	SAMEA104469256	W1739	India	Asia
O. rufipogon	ERR2245553	SAMEA104469257	W1754	India	Asia
O. rufipogon	ERR2245554	SAMEA104469258	W1777	India	Asia
O. rufipogon	ERR2245556	SAMEA104469260	W1979	Indonesia	Asia
O. rufipogon	SRR10303118	SAMN13051434	/	China	Asia
O. rufipogon	SRR5536054	SAMN06702792	/	China	Asia
O. rufipogon	SRR5536055	SAMN06702792	/	China	Asia
O. rufipogon	SRR5880384	SAMN07420975	/	China	Asia
O. rufipogon	SRR5881095	SAMN07421179	/	China	Asia
O. rufipogon	SRR5882917	SAMN07421180	/	China	Asia
O. rufipogon	SRR6220418	SAMN07718178	/	China	Asia
O. rufipogon	SRR6220419	SAMN07718179	/	China	Asia
O. rufipogon	SRR6220424	SAMN07718176	/	China	Asia
O. rufipogon	SRR6220425	SAMN07718177	/	China	Asia
O. rufipogon	SRR6220426	SAMN07718174	/	China	Asia
O. rufipogon	SRR6220427	SAMN07718175	/	China	Asia
O. rufipogon	SRR6220471	SAMN07718198	/	China	Asia
O. rufipogon	SRR6220472	SAMN07718199	/	China	Asia
O. rufipogon	SRR6220473	SAMN07718194	/	China	Asia
O. rufipogon	SRR6220474	SAMN07718195	/	China	Asia
O. rufipogon	SRR6220475	SAMN07718196	/	China	Asia
O. rufipogon	SRR6220476	SAMN07718197	/	China	Asia
O. rufipogon	SRR6220477	SAMN07718190	/	China	Asia
O. rufipogon	SRR6220478	SAMN07718191	/	/	/
O. rufipogon	SRR6220479	SAMN07718192	/	China	Asia
O. rufipogon	SRR6220480	SAMN07718193	/	China	Asia
O. rufipogon	SRR6220497	SAMN07718189	/	China	Asia
O. rufipogon	SRR6220498	SAMN07718188	/	China	Asia
O. rufipogon	SRR6220501	SAMN07718183	/	China	Asia
O. rufipogon	SRR6220502	SAMN07718182	/	China	Asia
O. rufipogon	SRR6220503	SAMN07718181	/	China	Asia
O. rufipogon	SRR6220504	SAMN07718180	/	China	Asia
O. rufipogon	SRR6220505	SAMN07718187	/	China	Asia
O. rufipogon	SRR6220506	SAMN07718186	/	China	Asia
O. rufipogon	SRR6220507	SAMN07718185	/	China	Asia
O. rufipogon	SRR6220508	SAMN07718184	/	China	Asia
O. rufipogon	SRR6220516	SAMN07718214	/	China	Asia
O. rufipogon	SRR6220517	SAMN07718215	/	China	Asia
O. rufipogon	SRR6220518	SAMN07718212	/	China	Asia
O. rufipogon	SRR6220519	SAMN07718213	/	/	/
O. rufipogon	SRR6220520	SAMN07718210	/	China	Asia
O. rufipogon	SRR6220521	SAMN07718211	/	China	Asia
O. rufipogon	SRR6220531	SAMN07718205	/	China	Asia
O. rufipogon	SRR6220532	SAMN07718204	/	China	Asia
O. rufipogon	SRR6220533	SAMN07718207	/	China	Asia
O. rufipogon	SRR6220534	SAMN07718206	/	China	Asia
O. rufipogon	SRR6220535	SAMN07718201	/	China	Asia
O. rufipogon	SRR6220536	SAMN07718200	/	China	Asia
O. rufipogon	SRR6220537	SAMN07718203	/	China	Asia
O. rufipogon	SRR6220538	SAMN07718202	/	/	/
O. rufipogon	SRR6220543	SAMN07718209	/	China	Asia
O. rufipogon	SRR6220544	SAMN07718208	/	China	Asia
O. longistaminata	DRR000117	SAMD00003589	W1413	/	/
O. longistaminata	DRR000118	SAMD00003590	W1508	/	/
O. longistaminata	DRR000463	SAMD00003589	W1413	/	/
O. longistaminata	DRR000464	SAMD00003590	W1508	/	/
O. longistaminata	DRR058031	SAMD00049894	W0643	Gambia	Africa
O. longistaminata	DRR058032	SAMD00049895	W0708	Guinea	Africa
O. longistaminata	DRR058033	SAMD00049896	W1004	Ghana	Africa
O. longistaminata	DRR058034	SAMD00049897	W1232	Tanzania	Africa
O. longistaminata	DRR058035	SAMD00049898	W1413	Sierra Leone	Africa
O. longistaminata	DRR058036	SAMD00049899	W1420	Mali	Africa
O. longistaminata	DRR058037	SAMD00049900	W1423	Mali	Africa
O. longistaminata	DRR058038	SAMD00049901	W1444	/	/
O. longistaminata	DRR058039	SAMD00049902	W1448	/	/
O. longistaminata	DRR058040	SAMD00049903	W1454(B)	Burkina Faso	Africa
O. longistaminata	DRR058041	SAMD00049904	W1460	Benin	Africa
O. longistaminata	DRR058042	SAMD00049905	W1465	Nigeria	Africa
O. longistaminata	DRR058043	SAMD00049906	W1504	Tanzania	Africa
O. longistaminata	DRR058044	SAMD00049907	W1508	Madagascar	Africa
O. longistaminata	DRR058045	SAMD00049908	W1540	Congo	Africa
O. longistaminata	DRR058046	SAMD00049909	W1573	Nigeria	Africa
O. longistaminata	DRR058047	SAMD00049910	W1624	Cameroon	Africa
O. longistaminata	DRR058048	SAMD00049911	W1650	Tanzania	Africa
O. longistaminata	SRR2170948	SAMN0399657	/	/	/
O. longistaminata	SRR413986	SAMN00792415	/	/	Africa
O. glumaepatula	DRR057991	SAMD00049854	IRGC105668	Brazil	South America
O. glumaepatula	DRR057992	SAMD00049855	W1169	Cuba	North America
O. glumaepatula	DRR057993	SAMD00049856	W1171	Cuba	North America
O. glumaepatula	DRR057994	SAMD00049857	W1183	Guyana	South America
O. glumaepatula	DRR057995	SAMD00049858	W1185	Suriname	South America
O. glumaepatula	DRR057996	SAMD00049859	W1187	Brazil	South America
O. glumaepatula	DRR057997	SAMD00049860	W1189	Brazil	South America
O. glumaepatula	DRR057998	SAMD00049861	W1191	Brazil	South America
O. glumaepatula	DRR057999	SAMD00049862	W1196	Colombia	South America
O. glumaepatula	DRR058000	SAMD00049863	W1477	Brazil	South America
O. glumaepatula	DRR058001	SAMD00049864	W2140	Brazil	South America
O. glumaepatula	DRR058002	SAMD00049865	W2145	Brazil	South America
O. glumaepatula	DRR058003	SAMD00049866	W2149	Brazil	South America
O. glumaepatula	DRR058004	SAMD00049867	W2160	Brazil	South America
O. glumaepatula	DRR058005	SAMD00049868	W2165	Brazil	South America
O. glumaepatula	DRR058006	SAMD00049869	W2173	Brazil	South America
O. glumaepatula	DRR058007	SAMD00049870	W2184	Brazil	South America
O. glumaepatula	DRR058008	SAMD00049871	W2192	Brazil	South America
O. glumaepatula	DRR058009	SAMD00049872	W2199	Brazil	South America
O. glumaepatula	DRR058010	SAMD00049873	W2201	Brazil	South America
O. glumaepatula	DRR058011	SAMD00049874	W2203	Brazil	South America
O. meridionalis	DRR058012	SAMD00049875	W1297	Australia	Oceania
O. meridionalis	DRR058013	SAMD00049876	W1300	Australia	Oceania
O. meridionalis	DRR058014	SAMD00049877	W1625	Australia	Oceania
O. meridionalis	DRR058015	SAMD00049878	W1625-Q	Australia	Oceania
O. meridionalis	DRR058016	SAMD00049879	W1627	Australia	Oceania
O. meridionalis	DRR058017	SAMD00049880	W1631	Australia	Oceania
O. meridionalis	DRR058018	SAMD00049881	W1635	Australia	Oceania
O. meridionalis	DRR058019	SAMD00049882	W1638	Australia	Oceania
O. meridionalis	DRR058020	SAMD00049883	W2069	Australia	Oceania
O. meridionalis	DRR058021	SAMD00049884	W2071	Australia	Oceania
O. meridionalis	DRR058022	SAMD00049885	W2079	Australia	Oceania
O. meridionalis	DRR058023	SAMD00049886	W2080	Australia	Oceania
O. meridionalis	DRR058024	SAMD00049887	W2081	Australia	Oceania
O. meridionalis	DRR058025	SAMD00049888	W2103	Australia	Oceania
O. meridionalis	DRR058026	SAMD00049889	W2105	Australia	Oceania
O. meridionalis	DRR058027	SAMD00049890	W2112	Australia	Oceania
O. meridionalis	DRR058028	SAMD00049891	W2114	Australia	Oceania
O. meridionalis	DRR058029	SAMD00049892	W2116	Australia	Oceania
O. meridionalis	DRR058030	SAMD00049893	W2117	Australia	Oceania
O. meridionalis	SRR1450058	SAMN02870163	W1631	/	/
O. meridionalis	SRR1450059	SAMN02870164	W1638	/	/
O. meridionalis	SRR1450060	SAMN02870165	W2080	/	/
O. meridionalis	SRR1450061	SAMN02870166	W2100	/	/
O. meridionalis	SRR1450062	SAMN02870167	W2103	/	/
O. meridionalis	SRR1450063	SAMN02870168	W2105	/	/
O. meridionalis	SRR1450064	SAMN02870169	W2116	/	/
O. barthii	DRR057970	SAMD00049833	W0042	/	/
O. barthii	DRR057971	SAMD00049834	W0049	/	/
O. barthii	DRR057972	SAMD00049835	W0652	Sierra Leone	Africa
O. barthii	DRR057973	SAMD00049836	W0698	Guinea	Africa
O. barthii	DRR057974	SAMD00049837	W0720	Mali	Africa
O. barthii	DRR057975	SAMD00049838	W0747	Mali	Africa
O. barthii	DRR057976	SAMD00049839	W1050	Gambia	Africa
O. barthii	DRR057977	SAMD00049840	W1063	/	/
O. barthii	DRR057978	SAMD00049841	W1410	Sierra Leone	Africa
O. barthii	DRR057979	SAMD00049842	W1416	Sierra Leone	Africa
O. barthii	DRR057980	SAMD00049843	W1443(A)	Mali	Africa
O. barthii	DRR057981	SAMD00049844	W1467	Cameroon	Africa
O. barthii	DRR057982	SAMD00049845	W1473	Chad	Africa
O. barthii	DRR057983	SAMD00049846	W1574	Nigeria	Africa
O. barthii	DRR057984	SAMD00049847	W1583	Cameroon	Africa
O. barthii	DRR057985	SAMD00049848	W1588	Cameroon	Africa
O. barthii	DRR057986	SAMD00049849	W1605	Nigeria	Africa
O. barthii	DRR057987	SAMD00049850	W1642	Botswana	Africa
O. barthii	DRR057988	SAMD00049851	W1643	Botswana	Africa
O. barthii	DRR057989	SAMD00049852	W1646	Tanzania	Africa
O. meyeriana	DRR056674	SAMD00048461	W2068	Malaysia	Asia
O. meyeriana	DRR056673	SAMD00048460	W1360	Malaysia	Asia
O. meyeriana	DRR056672	SAMD00048459	W1356	Malaysia	Asia
O. meyeriana	DRR056671	SAMD00048458	W1352	Malaysia	Asia
O. meyeriana	DRR056670	SAMD00048457	W1348	Malaysia	Asia
O. meyeriana	DRR056669	SAMD00048456	W0615	Myanmar	Asia
O. meyeriana	DRR056667	SAMD00048454	W0005	Sri Lanka	Asia
O. meyeriana	DRR056666	SAMD00048453	W0003	India	Asia
O. meyeriana	DRR056668	SAMD00048455	W0067(B)	Thailand	Asia

## Sheet: Table S2
Table S2 Re-sequencing data of 39 cultivated rice
subspecies	IRIS ID	Accession ID	Designation	Subpopulation	Country	Continent
O. sativa	IRIS 313-11163	IRGC127652	NATEL BORO::IRGC 34749-1	Aus/boro	Bangladesh	Asia
O. sativa	IRIS 313-11480	IRGC 127742	PR 106::IRGC 53418-1	Aus/boro	India	Asia
O. sativa	IRIS 313-8813	IRGC 117425	ARC 10497	Basmati/sadri	India	Asia
O. sativa	CX145	IRGC 117271	MINGHUI 63	Indica	China	Asia
O. sativa	CX403	/	IR64A	Indica	Phillipines	Asia
O. sativa	IRIS 313-10150	IRGC 126249	N 22::IRGC 46459-1	Indica	India	Asia
O. sativa	IRIS 313-10239	IRGC 125827	LIU XU::IRGC 109232-1	Indica	China	Asia
O. sativa	IRIS 313-10985	IRGC 132424	GOBOL SAIL (BALAM)::IRGC 26624-2	indica	Bangladesh	Asia
O. sativa	IRIS 313-11708	IRGC 127518	KHAO YAI GUANG::IRGC 65972-1	Indica	Thailand	Asia
O. sativa	IRIS 313-12048	IRGC 127564	LIMA::IRGC 81487-1	Indica	Indonesia	Asia
O. sativa	IRIS 313-8568	IRGC 125619	LARHA MUGAD::IRGC 52339-1	Indica	India	Asia
O. sativa	IRIS 313-11727	IRGC 127416	HONG YANG ZAO 3::IRGC 67177-1	Indica	China	Asia
O. sativa	IRIS 313-11728	IRGC 127581	LUO SI ZHAN::IRGC 67211-1	Indica	China	Asia
O. sativa	IRIS 313-11729	IRGC 127622	MEI LIU ZAO 5::IRGC 67231-1	Indica	China	Asia
O. sativa	IRIS 313-11730	IRGC 127753	QING ER XIAO 2::IRGC 67255-1	Indica	China	Asia
O. sativa	IRIS 313-11731	IRGC 127754	QING TAI AI::IRGC 67273-1	Indica	China	Asia
O. sativa	IRIS 313-11732	IRGC 127755	QING ZAO 3::IRGC 67281-1	Indica	China	Asia
O. sativa	IRIS 313-11733	IRGC 127801	SHUANG BAI AI 2::IRGC 67309-1	Indica	China	Asia
O. sativa	IRIS 313-11734	IRGC 127803	SI CHAO 1::IRGC 67335-1	Indica	China	Asia
O. sativa	IRIS 313-11744	IRGC 127114	AI JIAO AO FAN ZI::IRGC 67871-1	Indica	China	Asia
O. sativa	IRIS 313-11745	IRGC 127123	AN FU ZHAN::IRGC 67878-1	Indica	China	Asia
O. sativa	IRIS 313-11746	IRGC 127349	E 2070::IRGC 67981-1	Indica	China	Asia
O. sativa	IRIS 313-10841	IRGC 128077	KETAN NANGKA::IRGC 19961-2	Japonica	Indonesia	Asia
O. sativa	IRIS 313-10562	IRGC 128463	SENG CHUI LIN::IRGC 7313-1	Japonica	China	Asia
O. sativa	IRIS 313-9897	IRGC 125682	BIKYAT::IRGC 26276-1	Japonica	Philippines	Asia
O. sativa	IRIS 313-8003	IRGC 122095	IR 47686-09-01-B-1::C1	Japonica	Philippines	Asia
O. sativa	IRIS 313-10649	IRGC 127758	RACION 1::IRGC 11340-1	Japonica	Philippines	Asia
O. sativa	IRIS 313-10918	IRGC 135803	T Q QI QINYUHAYUHA::IRGC 23342-1	Japonica	Philippines	Asia
O. sativa	IRIS 313-10919	IRGC 127731	PINIDWA QAN QIPUGO PINGKITAN::IRGC 23359-1	Japonica	Philippines	Asia
O. sativa	IRIS 313-10920	IRGC 127732	PINIDWA QAN QIPUGO QELEK::IRGC 23360-1	Japonica	Philippines	Asia
O. sativa	IRIS 313-10994	IRGC 135783	PANGETAN::IRGC 26942-1	Japonica	Philippines	Asia
O. sativa	IRIS 313-8356	IRGC 126188	BLICCA::IRGC 47151-1	Temperate japonica	Philippines	Asia
O. sativa	IRIS 313-10379	IRGC 125980	IR 73688-57-2::IRGC 117383-1	Temperate japonica	Philippines	Asia
O. sativa	IRIS 313-10380	IRGC 125981	IR 73690-7-2-1-1-3-2-2-1::IRGC 117384-1	Temperate japonica	Philippines	Asia
O. sativa	IRIS 313-9239	IRGC 126268	RIMBUN::IRGC 43741-1	Temperate japonica	Indonesia	Asia
O. sativa	IRIS 313-11498	IRGC 132023	PADI HEDENG (REKET HEDENG)::IRGC 54266-1	Temperate japonica	Indonesia	Asia
O. sativa	IRIS 313-11487	IRGC 128358	LALDIGHA::IRGC 53541-1	Temperate japonica	Bangladesh	Asia
O. sativa	CX151	IRGC 117264	AZUCENA	Tropical japonica	Phillipines	Asia
O. sativa	IRIS 313-12029	IRGC 132278	CHAO MEO::IRGC 80273-1	Tropical japonica	LAOS	Asia

## Sheet: Table S3
Table S3. Pimers used in RT-qPCR
Pimer	Sequence
Q-OsWRKY28-F	AAGGATCACGAGGTTGAGGC
Q-OsWRKY28-R	TCATGTCGTTGACCTGTCCC
Q-OsActin-F	CTTCATAGGAATGGAAGCTGCGGGTA
Q-OsActin-R	CGACCACCTTGATCTTCATGCTGCTA
Q-OsWRKY67-F	AGCGAGGAGAAGATGAGGGC
Q-OsWRKY67-R	CGTTCTTGGATTTGGGCTGTTC

## Sheet: Table S4
Table S4 Structural variation (SV) in wild rice
Subclass	Total（Number）					Total（Length）(Mb)
	Insertion	Deletion	Inversion	Transposition		Insertion	Deletion	Inversion	Transposition
O. barthii	20341	47662	94	238		1.13	2.63	1.67	1.48
O. glumipatula	30578	58760	90	828		1.71	3.24	2.7	6.33
O. meridionalis	33074	101620	93	1538		1.85	5.62	6.52	11.42
O. longistaminata	53075	95013	123	12414		2.97	5.26	5.55	91.79
O. rufipogon	67386	106856	76	69		3.75	5.89	0.26	0.78
Total	204454	409911	476	15087		11.41	22.64	16.7	111.8

## Sheet: Table S5
Table S5 Inverted and translocation variation length of wild rice
Subclass	Inversion( Kb)	Transposition(Intra-chromosome)(Kb )	Transposition(Extra-chromosome)( Kb)
O. barthii	0.25 -253.62	0.30 -267.56	0.20-28.04
O. glumipatula	0.24 -404.58	0.23 -176.10	0.24-542.12
O. meridionalis	0.25 -740.15	0.24 -103.95	0.20-206.53
O. longistaminata	0.24 -771.74	0.20 -167.09	0.20-282.54
O. rufipogon	0.20 -36.22	0.34 -170.76	0.30-142.66

## Sheet: Table S6
Table S6 The number of PAV genes in the pan-genomes of wild rice
Subclass	Number of samples	Total gene number	Number of core genes	Number of non-essential genes	Number of private genes
O. barthii	20	38933	34476（88.55%）	3933（10.10%）	524（1.35%）
O. glumipatula	21	38996	33407（85.67%）	4442（11.39%）	1147（2.94%）
O. longistaminata	24	41474	28081（52.39%）	12844（48.18%）	180（0.43%）
O. meridionalis	26	50342	33944（67.43%）	16361（32.50%）	37（0.07%）
O. rufipogon	89	47992	28645（59.69%）	19242（40.09%）	106（0.22%）
Note: The number in parentheses is the proportion of the total number of genes

## Sheet: Table S7
Table S7 The top 15 enriched GO terms of PAV Genes in each wild rice pan-genomes
Species	GO_Name	GO_ID
O. barthii	biological_process	GO:0008150
O. barthii	cellular process	GO:0009987
O. barthii	metabolic process	GO:0008152
O. barthii	response to stress	GO:0006950
O. barthii	protein metabolic process	GO:0019538
O. barthii	biosynthetic process	GO:0009058
O. barthii	response to chemical	GO:0042221
O. barthii	cellular component organization	GO:0016043
O. barthii	cellular protein modification process	GO:0006464
O. barthii	anatomical structure development	GO:0048856
O. barthii	nucleobase-containing compound metabolic process	GO:0006139
O. barthii	response to external stimulus	GO:0009605
O. barthii	multicellular organism development	GO:0007275
O. barthii	cell communication	GO:0007154
O. barthii	response to endogenous stimulus	GO:0009719
O. glumipatula	cellular process	GO:0009987
O. glumipatula	reproduction	GO:0000003
O. glumipatula	translation	GO:000642
O. glumipatula	cellular homeostasis	GO:0019725
O. glumipatula	cell death	GO:0008219
O. glumipatula	secondary metabolic process	GO:0019748
O. glumipatula	response to stress	GO:0006950
O. glumipatula	embryo development	GO:0009790
O. glumipatula	post-embryonic development	GO:0009791
O. glumipatula	cellular protein modification process	GO:0006464
O. glumipatula	growth	GO:0040007
O. glumipatula	protein metabolic process	GO:0019538
O. glumipatula	carbohydrate metabolic process	GO:0005975
O. glumipatula	regulation of gene expression, epigenetic	GO:0040029
O. glumipatula	catabolic process	GO:0009056
O. longistaminata	biological_process	GO:0008150
O. longistaminata	cellular process	GO:0009987
O. longistaminata	metabolic process	GO:0008152
O. longistaminata	biosynthetic process	GO:0009058
O. longistaminata	response to chemical	GO:0042221
O. longistaminata	response to stress	GO:0006950
O. longistaminata	nucleobase-containing compound metabolic process	GO:0006139
O. longistaminata	anatomical structure development	GO:0048856
O. longistaminata	protein metabolic process	GO:0019538
O. longistaminata	multicellular organism development	GO:0007275
O. longistaminata	cellular component organization	GO:0016043
O. longistaminata	response to abiotic stimulus	GO:0009628
O. longistaminata	response to endogenous stimulus	GO:0009719
O. longistaminata	transport	GO:0006810
O. longistaminata	response to external stimulus	GO:0009605
O. meridionalis	biological_process	GO:0008150
O. meridionalis	cellular process	GO:0009987
O. meridionalis	metabolic process	GO:0008152
O. meridionalis	biosynthetic process	GO:0009058
O. meridionalis	response to chemical	GO:0042221
O. meridionalis	nucleobase-containing compound metabolic process	GO:0006139
O. meridionalis	anatomical structure development	GO:0048856
O. meridionalis	response to stress	GO:0006950
O. meridionalis	multicellular organism development	GO:0007275
O. meridionalis	protein metabolic process	GO:0019538
O. meridionalis	cellular component organization	GO:0016043
O. meridionalis	response to abiotic stimulus	GO:0009628
O. meridionalis	response to endogenous stimulus	GO:0009719
O. meridionalis	response to external stimulus	GO:0009605
O. meridionalis	transport	GO:0006810
O. rufipogon	biological_process	GO:0008150
O. rufipogon	cellular process	GO:0009987
O. rufipogon	metabolic process	GO:0008152
O. rufipogon	response to stress	GO:0006950
O. rufipogon	biosynthetic process	GO:0009058
O. rufipogon	protein metabolic process	GO:0019538
O. rufipogon	response to chemical	GO:0042221
O. rufipogon	anatomical structure development	GO:0048856
O. rufipogon	nucleobase-containing compound metabolic process	GO:0006139
O. rufipogon	cellular protein modification process	GO:0006464
O. rufipogon	multicellular organism development	GO:0007275
O. rufipogon	response to endogenous stimulus	GO:0009719
O. rufipogon	cellular component organization	GO:0016043
O. rufipogon	response to abiotic stimulus	GO:0009628
O. rufipogon	cell communication	GO:0007154

## Sheet: Table S8
Table S8 The number of core genes and PAV genes in homologous genes of wild and cultivated rice
	Core gene	The proportion of core genes(%)	PAV gene number	The proportion of PAV genes(%)
O. barthii	22311	96.04	919	3.96
O. longistaminata	17255	76.28	5365	23.72
O. meridionalis	15178	71.15	6154	28.85
O. glumipatula	22571	96.21	889	3.79
O. rufipogon	19790	75.15	6543	24.85

## Sheet: Table S9
Table S9 The number of core genes and PAV genes in lost gene set of cultivated rice
	Core gene	The proportion of core genes(%)	PAV gene number	The proportion of PAV genes(%)
O. barthii	11264	71.73	4439	28.27
O. longistaminata	3449	21.06	12927	78.94
O. meridionalis	779	3.87	19363	96.13
O. glumipatula	11941	44.42	14941	55.58
O. rufipogon	7641	35.28	14018	64.72

## Sheet: Table S10
Table S10 The number of genes of wild rice pan-genomes present in protein-protein interaction networks
	classification	Not in the protein interaction network.	In protein-protein interaction networks	Gene proportion in protein-protein interaction network	Chi-square test (P value）	Chi-square value
O. barthii	Core	2581	31895	0.93	<0.0001	5244
	Non-essential	1987	2470	0.55
O. glumipatula	Core	6292	26756	0.81	<0.0001	2885
	Non-essential	3051	2891	0.49
O. rufipogon	Core	2120	26525	0.93	<0.0001	9767
	Non-essential	8920	10426	0.54
O. meridionalis	Core	12824	21120	0.62	<0.0001	477.4
	Non-essential	7807	8446	0.52
O. longistaminata	Core	4860	23321	0.83	<0.0001	5420
	Non-essential	11170	1854	0.14

[truncated: 9 more sheets: Table S11, Table S12, Table S13, Table S14., Table S15, Table S16, Table S17, Table S18, Table S19]
